# Supplementary material for: SpadaHC: a database to improve the classification of variants in hereditary cancer genes in the Spanish population
Source: Database (Oxford). 2024 Jul 4;2024:baae055. doi: 10.1093/database/baae055 (PMC11223915; doi:10.1093/database/baae055)
Supplement: baae055_Supp [file baae055_supp.zip]

Archive with 3 entries (3 files):
- suppl_data/Supplementary Figures.pdf
- suppl_data/Supplementary File 1.pdf
- suppl_data/Supplementary Table 1.docx
